# Supplementary material for: How do turbidite systems behave from the hydrogeological point of view? New insights and open questions coming from an interdisciplinary work in southern Italy
Source: PLoS One. 2022 May 6;17(5):e0268252. doi: 10.1371/journal.pone.0268252 (PMC9075667; doi:10.1371/journal.pone.0268252)
Supplement: S1 Table — Concentrations are expressed as mg/L NO3- and NA represents not available data. (XLSX) [file pone.0268252.s005.xlsx]

## Sheet: Sheet1
Date	F001	F002
2016-04-01	0.68	5.6
2016-05-01	1.16	6.2
2016-06-01	0.97	7.6
2016-07-01	1.25	8.7
2016-08-01	1.25	8.27
2016-09-01	1	7.9
2016-10-01	1.23	9.1
2016-11-01	1.2	9.4
2016-12-01	1.26	7.8
2017-01-01	0.75	7
2017-02-01	NA	15.8
2018-09-01	0.8	8.7
2018-12-01	NA	9
2019-03-01	NA	6.4
2019-06-01	0.4	7
